# Supplementary material for: Microtubule end tethering of a processive kinesin-8 motor Kif18b is required for spindle positioning
Source: J Cell Biol. 2018 Jul 2;217(7):2403–16. doi: 10.1083/jcb.201705209 (PMC6028548; doi:10.1083/jcb.201705209)
Supplement: Table S1 (Excel) [file JCB_201705209_TableS1.xlsx]

## Sheet: Sheet1
	For transfections of human cell lines
	original name	who made	Kif18b isoform	construct	figure	donor vector	Kozak sequence	length of the linker	linker sequence
	pAG29	Agata	Transcription variant 1	Full Length wt Kif18b-GFP		pKG371 mutated to pAG21	yes	108 bp	AATTCTGCAGATATCCAGCACAGTGGCGGCCGCggcagcagcagcagcggcctggaagtTCTGTTCCAGGGGCCCCTGGAAGTtctgttccaggggcccTCCGGAGGG
	pAG49	Agata	Transcription variant 1	Full Length Kif18bsiRNAi resistant SD mutant-GFP		pKG371 mutated to pAG21	yes	108 bp	AATTCTGCAGATATCCAGCACAGTGGCGGCCGCggcagcagcagcagcggcctggaagtTCTGTTCCAGGGGCCCCTGGAAGTtctgttccaggggcccTCCGGAGGG
	pAG50	Agata	Transcription variant 1	Full Length Kif18b hardened SxIP1,2,3 mut::GFP		pKG371 mutated to pAG21	yes	108 bp	AATTCTGCAGATATCCAGCACAGTGGCGGCCGCggcagcagcagcagcggcctggaagtTCTGTTCCAGGGGCCCCTGGAAGTtctgttccaggggcccTCCGGAGGG
	pAG52	Agata	Transcription variant 1	Full Length Kif18b SxIP2 mut-GFP		pKG371 mutated to pAG21	yes	108 bp	AATTCTGCAGATATCCAGCACAGTGGCGGCCGCggcagcagcagcagcggcctggaagtTCTGTTCCAGGGGCCCCTGGAAGTtctgttccaggggcccTCCGGAGGG
	pAG53	Agata	Transcription variant 1	Full Length Kif18b hardened SA mutant-GFP		pKG371 mutated to pAG21	yes	108 bp	AATTCTGCAGATATCCAGCACAGTGGCGGCCGCggcagcagcagcagcggcctggaagtTCTGTTCCAGGGGCCCCTGGAAGTtctgttccaggggcccTCCGGAGGG
not sure how it was made (primers)	pSY75	Sarah	Transcription variant 1	1-766 Kif18b hardened-6xHis-GFP		pKG371	yes	???	???
	pSY49	Sarah	Transcription variant 1	487-852 Kif18b-6xHis-GFP		pKG371	yes	126 bp	AATTCTGCAGATATCCAGCACAGTGGCGGCCGCggcagcagccatcatcatcatcatcacagcagcggcctggaagtTCTGTTCCAGGGGCCCCTGGAAGTtctgttccaggggcccTCCGGAGGG
	pSY60	Sarah	Transcription variant 1	591-852 Kif18b-6xHis-GFP		pKG371	yes	126 bp	AATTCTGCAGATATCCAGCACAGTGGCGGCCGCggcagcagccatcatcatcatcatcacagcagcggcctggaagtTCTGTTCCAGGGGCCCCTGGAAGTtctgttccaggggcccTCCGGAGGG
	pSY62	Sarah	Transcription variant 1	748-852 Kif18b-6xHis-GFP		pKG371	yes	126 bp	AATTCTGCAGATATCCAGCACAGTGGCGGCCGCggcagcagccatcatcatcatcatcacagcagcggcctggaagtTCTGTTCCAGGGGCCCCTGGAAGTtctgttccaggggcccTCCGGAGGG
	pSY67	Sarah	Transcription variant 1	767-852 Kif18b-6xHis-GFP		pKG371	NO
	pJW296	Julie	my Kif18b=Korean=HeLa	GFP-(1-413)Kif18A-Kif18b		pIC242	-
	pJW342			1-593
	pJW343			1-403
	pAG43	Agata	Transcription variant 1	Kif18b-GFP-His		pAG29->pAG21	*	108 bp	AATTCTGCAGATATCCAGCACAGTGGCGGCCGCggcagcagcagcagcggcctggaagtTCTGTTCCAGGGGCCCCTGGAAGTtctgttccaggggcccTCCGGAGGG
	pAG44	Agata	Transcription variant 1	1-766 Kif18b-GFP-His		pAG34->pAG31->pAG20	*	108 bp	AATTCTGCAGATATCCAGCACAGTGGCGGCCGCggcagcagcagcagcggcctggaagtTCTGTTCCAGGGGCCCCTGGAAGTtctgttccaggggcccTCCGGAGGG
	pTM10	Toni	Transcription variant 1	1-590 Kif18b-GFP-His		pAG44	*	45 bp	CCGTCGACGACGAGCTCACTAGTCGCGGCCGCTTTCGAATCTAGA
							* Insect Cell Expression

## Sheet: Sheet2
Table S1. List of constructs and cloning details used in this study
Mammalian expression	Vector	Enzymes/method	Template
Full Length Kif18b-GFP	pBabe puro	SalI/EcoRI	Kif18b Isoform1 NP_001252506.1	cDNA amplification from human testis cDNA library
Full Length Kif18bsiRNAi resistant SD-GFP	pBabe puro	SalI/EcoRI	Kif18b Isoform1 NP_001252506.1	gene synthesis of SD Terminus and PCR to stitch up the gene
Full Length Kif18b siRNAi resistant SxIP1,2,3-GFP	pBabe puro	SalI/EcoRI	Kif18b Isoform1 NP_001252506.1	?
Full Length Kif18b siRNAi resistant SxIP2-GFP	pBabe puro	SalI/EcoRI	Kif18b Isoform1 NP_001252506.1	PCR mutagenesis
Full Length Kif18b siRNAi resistant SA -GFP	pBabe puro	SalI/EcoRI	Kif18b Isoform1 NP_001252506.1	gene synthesis of SA Terminus and PCR to stitch up the gene
Kif18b1-766 hardened-6xHis-GFP	pBabe puro	SalI/EcoRI	Kif18b Isoform1 NP_001252506.1	PCR mutagenesis
Kif18b487-852-6xHis-GFP	pBabe puro	XhoI/SacII	Kif18b Isoform1 NP_001252506.1
Kif18b591-852-6xHis-GFP	pBabe puro	XhoI/SacII	Kif18b Isoform1 NP_001252506.1
Kif18b487-852-6xHis-GFP	pBabe puro	XhoI/SacII	Kif18b Isoform1 NP_001252506.1
Kif18b767-852-6xHis-GFP	pBabe puro	XhoI/SacII	Kif18b Isoform1 NP_001252506.1
GFP-Kif18a1-413-Kif18b413-843	pBabe puro	Kif18a inserted XhoI/EcoRI, Kif18b inserted EcoRI/SacII)	Isoform1 Q86Y91
Kif18b1-590-GFP	pBabe puro	SalI/EcoRI	Kif18b Isoform1 NP_001252506.1
Kif18b1-394-GFP	pBabe puro	SalI/EcoRI	Kif18b Isoform1 NP_001252506.1
Insect cell expression
Kif18b-GFP-6xHis	pFL	EcoRI/SalI	Kif18b Isoform1 NP_001252506.1
Kif18b1-766-GFP-6xHis	pFL	EcoRI/SalI (T766A introduced by a primer)	Kif18b Isoform1 NP_001252506.1
Bacterial expression
Kif18b767-852-3C protease cleavage site-6xHis	pET3aTr	NdeI/BamHI	Isoform1 NP_001252506.1	767-852-3C protease cleavage site-6xHis
Kif18bSD767-852-3C protease cleavage site-6xHis	pET3aTr	NdeI/BamHI	Isoform1 NP_001252506.1	767-852 SD (S780,789,791,804,805,806,822,843D)-3C protease cleavage site-6xHis
Kif18bSA767-852-3C protease cleavage site-6xHis	pET3aTr	NdeI/BamHI	Isoform1 NP_001252506.1	767-852 SA(S780,789,791,804,805,806,822,843A)-3C protease cleavage site-6xHis
Kif18b500-593-6xHis	pET3aTr	NdeI/BamHI	Isoform1 NP_001252506.1
